# Supplementary material for: Enhanced In Vitro Plant Morphogenesis of Tobacco: Unveiling Indoleamine-Modulated Adaptogenic Properties of Tulsi (Ocimum sanctum L.)
Source: Plants (Basel). 2024 May 15;13(10):1370. doi: 10.3390/plants13101370 (PMC11125241; doi:10.3390/plants13101370)
Supplement: Supplementary file 1 [file plants-13-01370-s001.zip]

Archive with 1 entries (1 files):
- plants-3003201-supplementary.pdf
